# Supplementary material for: Hepatocyte Ploidy Is a Diversity Factor for Liver Homeostasis
Source: Front Physiol. 2017 Oct 31;8:862. doi: 10.3389/fphys.2017.00862 (PMC5671579; doi:10.3389/fphys.2017.00862)
Supplement: Supplementary file 2 [file Table2.XLSX]

## Sheet: Blatt1
Supplemental Table S2. List of differentially regulated genes in cells with high Insulin affinity (hepatocytes containing diploid nuclei).
The fold-factors were calculated based on a linear model on the logarithmic scale. The linear model also provides p-values for the fold-changes based on the t-statistic.
The last column indicates the direction of the regulation.
Spalte1	Spalte2	Spalte3	Spalte4	Spalte5
Affymetrix ID	Gene	p high-low	fold factors	Direction of regulation
				1= upregulated in high binding cells,
				-1 = downregulation
17518310	---	1e-05	3.86287	-1
17532641	---	1.4e-05	2.59971	1
17308744	---	4.6e-05	2.41956	-1
17477426	NR_028533 // Snord88a	5.5e-05	2.01448	-1
17489363	NM_032541 // Hamp /// ENSMUST00000062620 // Hamp /// AF503444 // Hamp	7.7e-05	13.5689	1
17406450	NR_004417 // Snord73a	0.000106	9.45179	-1
17282902	---	0.000109	2.06005	-1
17518312	NR_028548 // Snord16a	0.000115	2.28248	-1
17550572	---	0.000125	7.32453	1
17218565	NR_039543 // Mir1843b /// NR_028518 // Scarna3a	0.000125	2.85414	1
17550582	---	0.000141	5.89321	1
17532653	---	0.000144	5.95339	1
17428797	NR_028524 // Snord38a /// ENSMUST00000140226 // LOC100862183 /// ENSMUST00000140226 // Gm15501 /// ENSMUST00000140226 // Rps8 /// ENSMUST00000144051 // LOC100862183 /// ENSMUST00000144051 // Gm15501 /// ENSMUST00000144051 // Rps8	0.000171	2.33974	-1
17532629	---	0.000232	7.59365	1
17426979	NR_028545 // Scarna8	0.00025	2.60642	-1
17266368	ENSMUST00000092880 // Tlcd1	0.000406	2.22942	-1
17210277	---	0.00042	2.02309	1
17210299	---	0.00042	2.02309	1
17469339	---	0.000514	6.18363	-1
17488117	---	0.000621	2.10507	1
17422988	ENSMUST00000130128 // Rps20	0.000636	3.84954	-1
17548358	XR_108022 // Gm19958 /// XR_108024 // Gm19958 /// XR_142100 // LOC100862526	0.000694	2.49784	1
17548692	XR_108022 // Gm19958 /// XR_108024 // Gm19958 /// XR_142100 // LOC100862526	0.000694	2.49784	1
17511731	NM_144930 // Ces1f /// ENSMUST00000034178 // Ces1f /// BC013479 // Ces1f /// ENSMUST00000140026 // Ces1f	0.000748	6.09632	1
17419409	NR_034046 // Snora61	0.000914	2.67426	-1
17550562	---	0.000978	3.1783	1
17532647	---	0.000995	2.7108	1
17550576	---	0.001041	6.89479	1
17358271	ENSMUST00000073080 // Cycs	0.001109	2.8407	-1
17532643	---	0.001181	2.76124	1
17550558	---	0.001181	2.76124	1
17411319	BC057661 // Rabggtb	0.001255	14.8998	-1
17287361	NM_011817 // Gadd45g /// ENSMUST00000021903 // Gadd45g /// BC001989 // Gadd45g /// ENSMUST00000132480 // Gadd45g	0.001516	2.02905	1
17459455	NM_017399 // Fabp1 /// ENSMUST00000067492 // Fabp1 /// BC009812 // Fabp1	0.001558	2.28005	1
17413845	---	0.001629	2.0921	-1
17430791	NR_002865 // Rnu11 /// AF357361 // Rnu11	0.001633	3.3662	1
17319405	NR_028281 // Snord43	0.001633	3.14997	-1
17535774	NR_002899 // Snora70 /// ENSMUST00000146584 // Gm5621 /// ENSMUST00000146584 // Rpl10	0.001674	6.38062	-1
17216960	NM_011082 // Pigr /// ENSMUST00000027675 // Pigr /// BC013556 // Pigr /// U06431 // Pigr	0.001739	2.4896	1
17238359	NM_133996 // Apon /// ENSMUST00000060782 // Apon	0.00176	2.45534	1
17204353	---	0.00178	2.94456	-1
17441660	NM_145565 // Sds /// ENSMUST00000066540 // Sds /// BC021605 // Sds	0.001816	2.41663	1
17323457	NM_008223 // Serpind1 /// ENSMUST00000023450 // Serpind1 /// ENSMUST00000161034 // Serpind1 /// BC089610 // Serpind1	0.001979	3.78419	1
17203501	---	0.002018	2.44646	1
17200613	---	0.002105	2.58413	1
17207649	---	0.002278	2.24768	-1
17282265	NR_028544 // Scarna3b	0.002379	2.22326	1
17236552	ENSMUST00000129421 // Hal	0.002452	2.08389	1
17282300	NM_001177561 // Slc10a1 /// NM_011387 // Slc10a1	0.002593	3.4651	1
17509052	NM_008455 // Klkb1 /// ENSMUST00000116473 // Klkb1 /// ENSMUST00000026907 // Cyp4v3	0.002625	2.60595	1
17203357	---	0.002677	4.0474	-1
17550580	---	0.00284	2.75153	1
17398651	---	0.002878	2.02525	-1
17505453	NR_028532 // Snord71	0.002998	2.21713	-1
17380222	NM_011044 // Pck1 /// ENSMUST00000029017 // Pck1 /// BC037629 // Pck1 /// ENSMUST00000136885 // Pck1	0.003345	2.83434	1
17204769	---	0.003416	2.13816	-1
17350916	NM_001033767 // Gm4951 /// ENSMUST00000031549 // Gm4951	0.003469	2.08034	-1
17430831	NR_028513 // Snora73b	0.00354	2.37312	-1
17359918	NM_007703 // Elovl3 /// ENSMUST00000043739 // Elovl3 /// U97107 // Elovl3	0.003682	3.29513	1
17239182	---	0.003692	2.47153	-1
17532635	---	0.003702	2.29152	1
17208879	---	0.003729	4.62696	-1
17379871	ENSMUST00000136378 // 1500012F01Rik	0.003885	2.13975	-1
17283573	---	0.003952	2.79737	1
17227636	ENSMUST00000023965 // Cfhr1	0.004004	2.6591	1
17213317	---	0.00422	4.07936	-1
17428799	ENSMUST00000140226 // LOC100862183 /// ENSMUST00000140226 // Gm15501 /// ENSMUST00000140226 // Rps8	0.004391	2.08326	-1
17428795	---	0.004481	2.13415	-1
17302054	NR_028481 // Snora31	0.004506	2.83371	-1
17208417	---	0.004559	2.46263	-1
17398509	XR_140606 // LOC100862155	0.004828	2.09649	1
17211883	---	0.005004	3.12047	1
17206469	---	0.005324	3.2928	-1
17419407	NR_034050 // Snora44	0.005571	2.21372	-1
17204063	---	0.005617	4.85167	-1
17384422	ENSMUST00000154817 // AI182371	0.005881	2.10128	1
17210535	---	0.006246	2.05946	-1
17336013	NM_134127 // Cyp4f15 /// ENSMUST00000168171 // Cyp4f15 /// AF233645 // Cyp4f15	0.006249	2.21045	1
17467062	ENSMUST00000003569 // Inmt	0.006336	2.48933	1
17207365	---	0.006476	2.45032	1
17511693	ENSMUST00000034172 // Ces1d	0.0065	2.74848	1
17206343	---	0.006949	2.36965	-1
17206811	---	0.007243	2.98721	-1
17334404	NR_002897 // Snora64 /// ENSMUST00000129984 // Gm8842 /// ENSMUST00000129984 // Gm10420 /// ENSMUST00000129984 // Gm5978 /// ENSMUST00000129984 // Rps2 /// ENSMUST00000129580 // Gm8842 /// ENSMUST00000129580 // Gm10420 /// ENSMUST00000129580 // Gm5978 /// ENSMUST00000129580 // Rps2	0.007737	2.00684	-1
17435249	NR_039541 // Mir3096b /// NR_037279 // Mir3096	0.007849	3.03269	-1
17278239	---	0.007865	2.57614	1
17516915	NM_080434 // Apoa5 /// ENSMUST00000121598 // Apoa5 /// ENSMUST00000034584 // Apoa5 /// AF327059 // Apoa5	0.008597	2.47717	1
17204277	---	0.008952	4.71513	-1
17200377	---	0.009244	2.36458	-1
17210471	---	0.009331	2.4437	1
17205009	---	0.009506	2.2884	-1
17536931	---	0.009718	2.00969	1
17536943	---	0.009718	2.00969	1
