# Supplementary material for: Hepatocyte Ploidy Is a Diversity Factor for Liver Homeostasis
Source: Front Physiol. 2017 Oct 31;8:862. doi: 10.3389/fphys.2017.00862 (PMC5671579; doi:10.3389/fphys.2017.00862)
Supplement: Supplementary file 3 [file Table3.XLSX]

## Sheet: Table E3
Supplemental Table S3. List of upregulated GO categories in cells with low Insulin affinity (hepatocytes with polyploid nuclei).
All categories with an estimated fraction of at least 50% genes (GSRI>0.5) are shown. The first two columns indicate the GO category. The third column shows the number of genes which were assigned to the respective category.
The gene set regulation index is the estimated proportion of regulated genes in the category. Also the absolute number of regulated genes is provided in the fifth column. In addition, the median p-value, the geometric mean of the p-values
and the average fold-change are given.
The fold-changes have been averaged at the log2-scale, i.e. -1 would correspond to an average downregulation by a factor ½ in high-binding cells, which is equivalent to upregulation in the low-binding cells.
The last column is the p-value obtained by a Kolmogorov-Smirnov test for assessing whether the p-values for the fold-changes are uniformly distributed. The smaller this p-value, the more significant is the regulation in the respective GO category.
GO category	Number of genes	GSRI = regulated proportion	Estimated number of regulated genes	Median (p-value)	geom. mean(p)	mean log2-fold-change	p-value Kolmogorov Smirnov test
protein phosphatase type 2A complex	11	1	11	0.283262	0.215607	-0.262745	0.000552
I-kappaB kinase/NF-kappaB cascade	16	1	16	0.170982	0.160938	-0.238448	7.2e-05
snRNA processing	11	1	11	0.098416	0.078089	-0.338492	0.001408
positive regulation of interleukin-6 production	11	1	11	0.156286	0.145969	-0.253298	0.004697
protein K11-linked ubiquitination	16	1	16	0.056712	0.057782	-0.444912	0
palmitoyl-CoA hydrolase activity	10	1	10	0.112956	0.091712	-0.33881	8e-06
integrator complex	10	1	10	0.097452	0.072784	-0.360238	0.002631
protein localization in plasma membrane	13	1	13	0.239791	0.21346	-0.202274	0.000505
phosphatidylserine binding	13	1	13	0.044794	0.057368	-0.277581	0
Ras protein signal transduction	18	0.936857	16.86	0.133175	0.118969	-0.287123	5e-06
inositol phosphate dephosphorylation	12	0.904394	10.85	0.148409	0.135849	-0.31956	0.000136
four-way junction DNA binding	11	0.881856	9.7	0.044794	0.058691	-0.271399	6.1e-05
thiolester hydrolase activity	10	0.875677	8.76	0.136629	0.134228	-0.305352	0.002543
response to heat	17	0.872741	14.84	0.177981	0.120781	-0.292911	9.8e-05
eye development	13	0.813697	10.58	0.041983	0.058	-0.296263	2e-06
induction of positive chemotaxis	12	0.800128	9.6	0.057545	0.07311	-0.258486	0.000247
regulation of mitotic cell cycle	11	0.799504	8.79	0.110913	0.120527	-0.286061	0.005855
replication fork	10	0.795671	7.96	0.152054	0.155504	-0.286403	0.000531
positive regulation of interferon-beta production	15	0.793023	11.9	0.116309	0.116495	-0.254192	0.002193
protein sumoylation	15	0.79003	11.85	0.116309	0.10433	-0.430921	4e-06
2-oxoglutarate metabolic process	10	0.79001	7.9	0.150332	0.180972	-0.286515	0.011136
cyclin binding	10	0.783679	7.84	0.150709	0.139333	-0.269593	0.005393
actin cytoskeleton reorganization	20	0.782982	15.66	0.084164	0.093012	-0.273097	3e-06
RNA binding	438	0.768881	336.77	0.195208	0.170872	-0.262076	5.07e-41
purine nucleotide biosynthetic process	13	0.765111	9.95	0.175057	0.183174	-0.30508	0.001082
positive regulation of smooth muscle cell migration	18	0.762673	13.73	0.057545	0.087496	-0.255447	0.00023
nucleolus	338	0.760853	257.17	0.208691	0.193765	-0.242178	1.99e-28
protein monoubiquitination	13	0.760208	9.88	0.182375	0.10811	-0.31461	8.5e-05
positive regulation of myoblast differentiation	13	0.755251	9.82	0.044794	0.063032	-0.260891	9e-06
protein import into nucleus	29	0.754453	21.88	0.140402	0.116218	-0.326631	0
mRNA polyadenylation	13	0.749015	9.74	0.134845	0.169306	-0.27812	0.000917
anaphase-promoting complex	12	0.748949	8.99	0.082738	0.10383	-0.381333	0.0006
RNA metabolic process	21	0.748813	15.73	0.129421	0.169822	-0.238546	2.5e-05
response to exogenous dsRNA	13	0.745811	9.7	0.09904	0.133039	-0.298295	0.000201
protein transport	363	0.744008	270.07	0.258189	0.195156	-0.243482	7.03e-26
cell cycle	349	0.739372	258.04	0.196949	0.175666	-0.255561	9.1e-32
CUL4-RING ubiquitin ligase complex	12	0.733159	8.8	0.145412	0.122142	-0.304354	0.002078
mitochondrial large ribosomal subunit	19	0.733158	13.93	0.134211	0.142561	-0.265795	6e-05
SUMO ligase activity	12	0.731443	8.78	0.131998	0.122911	-0.422463	0.000145
fertilization	11	0.724249	7.97	0.23534	0.200775	-0.215616	0.003473
negative regulation of DNA replication	19	0.724046	13.76	0.044794	0.067696	-0.32409	5e-06
peptide binding	40	0.722828	28.91	0.107515	0.108858	-0.300061	0
prenyltransferase activity	11	0.72101	7.93	0.176021	0.082313	-0.581723	0.001113
acyl-CoA metabolic process	15	0.720168	10.8	0.109734	0.110461	-0.303284	0.000111
vesicle fusion	11	0.718828	7.91	0.174163	0.173757	-0.248347	0.030602
bone resorption	11	0.718482	7.9	0.299933	0.252572	-0.182758	0.018186
apoptotic process	307	0.711064	218.3	0.265445	0.217413	-0.230552	6.19e-19
ATP hydrolysis coupled proton transport	15	0.706336	10.6	0.082381	0.117289	-0.351482	3.7e-05
response to tumor necrosis factor	11	0.704571	7.75	0.077263	0.124838	-0.324518	0.007726
double-stranded RNA binding	31	0.702937	21.79	0.141601	0.13228	-0.270238	1e-06
positive regulation of mesenchymal cell proliferation	14	0.702669	9.84	0.057545	0.084641	-0.291096	0.000565
ADP binding	14	0.700401	9.81	0.252643	0.221596	-0.243509	0.00191
autophagic vacuole	10	0.697791	6.98	0.239628	0.197884	-0.258544	0.020917
Golgi stack	10	0.693257	6.93	0.164796	0.174974	-0.265696	0.000644
Golgi-associated vesicle	11	0.689744	7.59	0.075698	0.107702	-0.404146	0.000637
polyubiquitin binding	13	0.681464	8.86	0.164488	0.16683	-0.283921	0.004612
apoptotic DNA fragmentation	14	0.678462	9.5	0.122133	0.062251	-0.461477	0.000839
integral to Golgi membrane	16	0.677716	10.84	0.170465	0.125794	-0.233108	0.000924
phosphatidylinositol metabolic process	13	0.676636	8.8	0.208244	0.175642	-0.195546	0.007999
cellular response to tumor necrosis factor	10	0.673936	6.74	0.192012	0.196061	-0.234741	0.011619
spindle assembly involved in mitosis	10	0.672519	6.73	0.185876	0.14539	-0.256056	0.014397
DNA-directed RNA polymerase II, core complex	10	0.672011	6.72	0.224696	0.179012	-0.255514	0.01606
cullin-RING ubiquitin ligase complex	10	0.669174	6.69	0.167857	0.163908	-0.38719	0.00763
cellular iron ion homeostasis	12	0.666436	8	0.077651	0.110391	-0.345971	5.6e-05
intercalated disc	13	0.665247	8.65	0.16358	0.183758	-0.21641	0.00172
establishment of protein localization	12	0.663925	7.97	0.210834	0.189865	-0.230446	0.012184
positive regulation of intrinsic apoptotic signaling pathway	10	0.662673	6.63	0.086943	0.07502	-0.346826	0.007438
response to interferon-gamma	15	0.662542	9.94	0.077263	0.094485	-0.273061	0.000133
cytosol	491	0.659561	323.84	0.245924	0.194137	-0.23129	1.77e-33
proteasomal ubiquitin-dependent protein catabolic process	36	0.659192	23.73	0.174031	0.143783	-0.297536	0
NAD+ ADP-ribosyltransferase activity	12	0.658629	7.9	0.143266	0.12892	-0.307004	0.008791
response to cAMP	12	0.658406	7.9	0.14949	0.127662	-0.278541	0.001715
DNA damage response, signal transduction by p53 class mediator resulting in induction of apoptosis	12	0.656381	7.88	0.258199	0.256097	-0.182144	0.021196
negative regulation of TOR signaling cascade	12	0.655452	7.87	0.168138	0.186407	-0.292816	0.006511
positive regulation of DNA binding	18	0.653869	11.77	0.072734	0.095337	-0.270948	2.9e-05
mitochondrion	979	0.653356	639.64	0.292321	0.215914	-0.213085	1.27e-41
RNA polymerase II transcription cofactor activity	18	0.649291	11.69	0.219426	0.156164	-0.289196	0.001181
DNA damage checkpoint	15	0.647046	9.71	0.188329	0.168406	-0.268097	0.001307
condensed chromosome	26	0.645928	16.79	0.098414	0.11301	-0.262481	3e-06
protein kinase activator activity	18	0.6425	11.57	0.069375	0.087547	-0.2764	7.1e-05
protein transporter activity	53	0.639379	33.89	0.159598	0.144467	-0.324943	1.63e-11
mitochondrial nucleoid	31	0.635615	19.7	0.142079	0.142774	-0.262617	0
nucleus	2976	0.634294	1887.66	0.264446	0.209958	-0.224011	3.75e-147
viral reproduction	11	0.63385	6.97	0.179643	0.151518	-0.203482	0.006782
rhythmic process	17	0.630927	10.73	0.241953	0.155851	-0.274548	0.008295
GDP binding	27	0.624775	16.87	0.168012	0.1493	-0.306366	1.6e-05
DNA-directed RNA polymerase activity	24	0.615739	14.78	0.202697	0.157507	-0.235345	0.000439
endothelial cell migration	11	0.615434	6.77	0.218443	0.173554	-0.290392	0.021426
endosomal transport	19	0.613509	11.66	0.151184	0.1529	-0.331302	0.000122
synapse assembly	11	0.61269	6.74	0.208753	0.16467	-0.299426	0.024884
nuclear pore	34	0.610552	20.76	0.284495	0.201245	-0.258187	2e-06
histone methyltransferase complex	11	0.606086	6.67	0.228581	0.169489	-0.254189	0.08126
nucleic acid binding	498	0.605557	301.57	0.293976	0.229398	-0.213495	9.84e-23
nucleotide binding	1210	0.605339	732.46	0.294748	0.222191	-0.218556	4.56e-52
DNA-directed RNA polymerase II, holoenzyme	11	0.604684	6.65	0.224321	0.193217	-0.245413	0.021738
positive regulation of mitotic cell cycle	26	0.603488	15.69	0.110683	0.107431	-0.276885	8e-06
hydrolase activity	855	0.603299	515.82	0.283229	0.224838	-0.21236	2.7e-40
activation of protein kinase activity	11	0.602554	6.63	0.215231	0.168155	-0.254919	0.028586
cytoplasm	3005	0.602073	1809.23	0.281626	0.221775	-0.218564	3.39e-132
ruffle membrane	21	0.601061	12.62	0.174634	0.141844	-0.267268	0.000226
mitochondrion morphogenesis	11	0.60099	6.61	0.062596	0.123011	-0.35269	0.001956
negative regulation of endothelial cell proliferation	10	0.598531	5.99	0.225896	0.269502	-0.178655	0.037267
cation transmembrane transporter activity	11	0.597891	6.58	0.163985	0.176993	-0.249467	0.015437
intracellular	720	0.596976	429.82	0.299428	0.228732	-0.21805	1.43e-29
establishment or maintenance of cell polarity	10	0.594317	5.94	0.075472	0.125674	-0.319012	0.004565
PML body	35	0.5936	20.78	0.179386	0.14454	-0.29042	5e-06
COPI-coated vesicle	10	0.593594	5.94	0.287142	0.21138	-0.254807	0.033197
carboxylesterase activity	18	0.588336	10.59	0.137488	0.133185	-0.253787	0.002458
exosome (RNase complex)	10	0.586246	5.86	0.083586	0.117515	-0.289343	0.005723
transport	878	0.583092	511.95	0.294907	0.229007	-0.216608	1.7e-37
mitochondrial respiratory chain complex I	20	0.582557	11.65	0.218633	0.236145	-0.235272	0.001748
gene silencing by miRNA	12	0.581726	6.98	0.315628	0.130955	-0.201177	0.02055
JAK-STAT cascade	10	0.579657	5.8	0.210454	0.203049	-0.243622	0.032382
cellular protein metabolic process	19	0.578675	10.99	0.154948	0.164268	-0.269864	0.00114
ATP binding	805	0.577308	464.73	0.297002	0.233327	-0.215963	9.48e-33
eukaryotic translation initiation factor 3 complex	15	0.575933	8.64	0.17878	0.224149	-0.234276	0.000803
apical junction complex	10	0.575785	5.76	0.265493	0.191627	-0.244053	0.030486
acid-amino acid ligase activity	43	0.574225	24.69	0.162695	0.149986	-0.298214	0
Hsp70 protein binding	12	0.574166	6.89	0.269789	0.224217	-0.221422	0.003303
protein tetramerization	13	0.573713	7.46	0.158053	0.200633	-0.227307	0.002599
transferase activity	760	0.570485	433.57	0.306486	0.232885	-0.213621	4.9e-31
vesicle membrane	10	0.570261	5.7	0.253908	0.238388	-0.187626	0.141192
SH2 domain binding	19	0.570066	10.83	0.267134	0.16479	-0.265421	0.001835
microtubule associated complex	10	0.569492	5.69	0.257823	0.155474	-0.287515	0.060351
mRNA export from nucleus	19	0.568578	10.8	0.222629	0.195609	-0.268546	0.001579
cellular response to insulin stimulus	24	0.567725	13.63	0.197212	0.185407	-0.207115	0.001001
transcription, DNA-dependent	862	0.56628	488.13	0.301323	0.225663	-0.21152	5.66e-32
SCF-dependent proteasomal ubiquitin-dependent protein catabolic process	10	0.563053	5.63	0.232634	0.224054	-0.255101	0.051086
actin filament	16	0.562096	8.99	0.170579	0.163818	-0.226186	0.002146
cell body	19	0.561068	10.66	0.216177	0.191501	-0.205551	0.010194
tRNA binding	19	0.560695	10.65	0.195127	0.178234	-0.249258	0.001198
regulation of cyclin-dependent protein kinase activity	12	0.560277	6.72	0.136817	0.137757	-0.297363	0.005947
epidermis development	12	0.559346	6.71	0.135895	0.19469	-0.201293	0.012903
small GTPase regulator activity	12	0.559267	6.71	0.211484	0.234721	-0.215587	0.004372
membrane coat	17	0.558749	9.5	0.159598	0.178229	-0.290062	0.001376
mitochondrial intermembrane space	23	0.55361	12.73	0.213215	0.18047	-0.215602	0.000566
ubiquitin binding	27	0.551877	14.9	0.209826	0.204417	-0.246468	4.2e-05
endoplasmic reticulum	547	0.551535	301.69	0.325246	0.258905	-0.200539	1.47e-17
negative regulation of protein binding	14	0.546733	7.65	0.225417	0.213973	-0.237786	0.006412
negative regulation of viral genome replication	10	0.546313	5.46	0.118847	0.135665	-0.266483	0.012306
protein heterooligomerization	47	0.544775	25.6	0.175862	0.185888	-0.246203	0
microtubule cytoskeleton organization	25	0.544659	13.62	0.246113	0.222791	-0.254954	0.000258
4 iron, 4 sulfur cluster binding	20	0.544397	10.89	0.138381	0.125582	-0.276959	0.003076
response to ionizing radiation	22	0.541631	11.92	0.120418	0.140429	-0.249712	0.000481
protein destabilization	11	0.541033	5.95	0.276206	0.21337	-0.247084	0.021298
DNA duplex unwinding	14	0.540199	7.56	0.186718	0.141813	-0.277211	0.012152
regulation of transcription, DNA-dependent	889	0.539991	480.05	0.320023	0.229999	-0.210983	5.58e-30
ribosome biogenesis	53	0.539333	28.58	0.157937	0.161995	-0.272846	0
single-stranded RNA binding	18	0.536716	9.66	0.163732	0.182421	-0.248117	0.001398
chromosome, telomeric region	29	0.53571	15.54	0.203452	0.168981	-0.255996	0.000172
glycoprotein binding	20	0.535333	10.71	0.177597	0.171214	-0.277381	0.002442
2 iron, 2 sulfur cluster binding	16	0.534547	8.55	0.16872	0.207017	-0.204425	0.000871
metal ion binding	1496	0.534338	799.37	0.31135	0.241505	-0.208975	1.43e-49
keratinocyte differentiation	18	0.532576	9.59	0.201855	0.168238	-0.22476	0.010411
Golgi apparatus	540	0.531949	287.25	0.314421	0.24146	-0.21424	4.12e-19
extrinsic to plasma membrane	14	0.531938	7.45	0.158382	0.212034	-0.191584	0.011046
protein phosphorylation	297	0.531784	157.94	0.302551	0.22312	-0.223434	2.13e-11
histone deacetylase binding	39	0.531703	20.74	0.17467	0.169162	-0.267852	7e-06
cytoplasmic stress granule	20	0.529933	10.6	0.18513	0.174034	-0.281515	0.006158
regulation of phosphorylation	11	0.529076	5.82	0.249509	0.160759	-0.282391	0.040684
protein binding	1739	0.52765	917.58	0.316747	0.246483	-0.202225	2.44e-54
U12-type spliceosomal complex	17	0.525744	8.94	0.114861	0.133086	-0.319658	0.000641
lipopolysaccharide-mediated signaling pathway	11	0.525591	5.78	0.230326	0.186697	-0.257639	0.065351
response to unfolded protein	24	0.525235	12.61	0.208815	0.148767	-0.241436	0.000274
ATPase binding	11	0.524547	5.77	0.202276	0.14575	-0.244312	0.024538
mRNA transport	55	0.524079	28.82	0.228301	0.181045	-0.272695	0
spindle assembly	15	0.522719	7.84	0.241765	0.223805	-0.222573	0.032159
spindle microtubule	21	0.522561	10.97	0.152122	0.162312	-0.246521	0.000464
cellular amino acid biosynthetic process	15	0.522466	7.84	0.217944	0.202214	-0.200493	0.026904
SNARE complex	11	0.521969	5.74	0.258189	0.215135	-0.234114	0.052726
N-acetylglucosamine metabolic process	11	0.521468	5.74	0.287827	0.18763	-0.361329	0.068695
proteolysis involved in cellular protein catabolic process	17	0.521198	8.86	0.155995	0.185951	-0.265724	0.005871
positive regulation of proteasomal ubiquitin-dependent protein catabolic process	26	0.52098	13.55	0.21799	0.174761	-0.320248	0.000203
chromosome organization	22	0.519385	11.43	0.157582	0.159378	-0.246444	0.002211
nuclear mRNA splicing, via spliceosome	25	0.519198	12.98	0.232361	0.158262	-0.246374	0.000274
positive regulation of proteolysis	11	0.518826	5.71	0.287827	0.130821	-0.255187	0.032232
protein phosphatase binding	32	0.518458	16.59	0.162992	0.127724	-0.277406	4.5e-05
cellular respiration	13	0.518166	6.74	0.179434	0.15538	-0.302932	0.020848
glutathione metabolic process	13	0.517863	6.73	0.261183	0.240365	-0.21648	0.008519
DNA-dependent DNA replication	13	0.51661	6.72	0.272509	0.165276	-0.25307	0.053161
rRNA processing	77	0.515649	39.7	0.1323	0.131061	-0.268249	1.08e-11
endopeptidase inhibitor activity	11	0.515586	5.67	0.2081	0.283817	-0.224784	0.019255
cytoskeleton	475	0.514926	244.59	0.309473	0.245702	-0.20791	1.01e-17
regulation of protein phosphorylation	15	0.51423	7.71	0.271171	0.14994	-0.270088	0.004464
exonuclease activity	33	0.51415	16.97	0.117182	0.125787	-0.279177	1.2e-05
protein targeting	23	0.512774	11.79	0.340337	0.226071	-0.232925	0.001601
protein homotetramerization	31	0.510585	15.83	0.189616	0.187927	-0.260517	4.2e-05
catalytic step 2 spliceosome	76	0.510448	38.79	0.179854	0.16012	-0.255412	0
repressing transcription factor binding	17	0.509187	8.66	0.19481	0.122799	-0.220751	0.005803
proteolysis	282	0.50893	143.52	0.300151	0.248444	-0.206877	3.83e-11
telomere maintenance	21	0.50809	10.67	0.195145	0.147927	-0.258836	0.002365
phosphatidylinositol phosphorylation	19	0.507712	9.65	0.215576	0.221255	-0.238506	0.001479
membrane protein ectodomain proteolysis	13	0.507552	6.6	0.227757	0.202788	-0.232105	0.052236
protein K48-linked ubiquitination	33	0.505943	16.7	0.182772	0.151355	-0.272033	6e-06
T cell activation	11	0.505591	5.56	0.157978	0.22187	-0.216851	0.026989
fatty acid biosynthetic process	31	0.505565	15.67	0.177477	0.167545	-0.248454	6.9e-05
response to peptide hormone stimulus	17	0.505084	8.59	0.230326	0.227669	-0.197101	0.009999
G2/M transition DNA damage checkpoint	15	0.504989	7.57	0.123187	0.109101	-0.274437	0.002123
positive regulation of innate immune response	11	0.504825	5.55	0.163449	0.138172	-0.224351	0.017244
centrosome organization	11	0.504697	5.55	0.241765	0.206491	-0.279815	0.081817
clathrin adaptor complex	15	0.500715	7.51	0.150675	0.132073	-0.278061	0.003773
