# Supplementary material for: Hepatocyte Ploidy Is a Diversity Factor for Liver Homeostasis
Source: Front Physiol. 2017 Oct 31;8:862. doi: 10.3389/fphys.2017.00862 (PMC5671579; doi:10.3389/fphys.2017.00862)
Supplement: Supplementary file 4 [file Table4.XLSX]

## Sheet: Blatt1
Supplemental Table S4. List of upregulated GO categories in cells with high Insulin affinity (hepatocytes with diploid nuclei).
All categories with an estimated fraction of at least 50% genes (GSRI>0.5) are shown. The first two columns indicate the GO category. The third column shows the number of genes which were assigned to the respective category. The gene set
regulation index is the estimated proportion of regulated genes in the category.
Also the absolute number of regulated genes is provided in the fifth column. In addition, the median p-value, the geometric mean of the p-values and the average fold-change are given. The fold-changes have been averaged at the log2-scale, i.e. +1
would correspond to an average upregulation by a factor 2.
The last column is the p-value obtained by a Kolmogorov-Smirnov test for assessing whether the p-values for the fold-changes are uniformly distributed. The smaller this p-value, the more significant is the regulation in the respective GO category.
GO category	GO ID	Number of genes	GSRI = regulated proportion	Estimated number of regulated genes	Median p-value	geom. mean(p)	mean log-2 fold-change	p-value Kolmogorov Smirnov test
amino acid binding	16597	11	1	11	0.048808	0.05534	0.486441	9e-06
positive regulation of pseudopodium assembly	31274	11	1	11	0.08175	0.053251	0.192661	4.3e-05
ruffle organization	31529	12	1	12	0.132773	0.072522	0.201217	0.000208
regulation of JNK cascade	46328	12	1	12	0.141176	0.118453	0.224078	0.002271
fatty acid transport	15908	10	1	10	0.158037	0.143494	0.222083	0.002828
apolipoprotein binding	34185	10	1	10	0.056338	0.039618	0.342913	2.4e-05
positive regulation of bone resorption	45780	10	1	10	0.167508	0.156458	0.212528	0.000436
homeostasis of number of cells	48872	10	1	10	0.209874	0.188294	0.195445	0.000792
triglyceride homeostasis	70328	14	1	14	0.087969	0.065252	0.333568	9e-05
dendritic cell chemotaxis	2407	20	0.948447	18.97	0.28001	0.130411	0.153575	9.7e-05
CCR10 chemokine receptor binding	31735	12	0.914078	10.97	0.445378	0.29666	0.114676	0.00452
CCR chemokine receptor binding	48020	11	0.906267	9.97	0.459624	0.286748	0.113657	0.007321
cellular component organization	16043	11	0.905444	9.96	0.212738	0.17456	0.233115	0.007697
complement activation, classical pathway	6958	21	0.900684	18.91	0.018782	0.032271	0.399197	0
cholesterol transport	30301	11	0.899686	9.9	0.064588	0.051062	0.291415	6e-06
reverse cholesterol transport	43691	10	0.890547	8.91	0.090579	0.050937	0.266499	0.000145
positive regulation of collagen biosynthetic process	32967	10	0.887018	8.87	0.175329	0.105243	0.240994	0.001148
hemostasis	7599	28	0.886415	24.82	0.086021	0.061991	0.376566	0
glucuronosyltransferase activity	15020	10	0.879565	8.8	0.072455	0.052462	0.487616	2.9e-05
T cell costimulation	31295	10	0.871648	8.72	0.174146	0.110813	0.216751	0.000181
very-low-density lipoprotein particle	34361	16	0.864603	13.83	0.076392	0.058025	0.302936	2.7e-05
high-density lipoprotein particle	34364	16	0.854262	13.67	0.068743	0.040664	0.358061	0
oxygen binding	19825	14	0.852375	11.93	0.059097	0.051319	0.386148	2.7e-05
chylomicron	42627	13	0.833357	10.83	0.080886	0.071853	0.322242	0.000546
endopeptidase inhibitor activity	4866	12	0.832004	9.98	0.029056	0.034967	0.392659	5.9e-05
low-density lipoprotein particle	34362	11	0.815855	8.97	0.071898	0.046932	0.287777	0.000252
organic anion transmembrane transporter activity	8514	11	0.809973	8.91	0.169733	0.131075	0.423338	0.016906
positive regulation of fatty acid biosynthetic process	45723	11	0.805436	8.86	0.080886	0.059095	0.382067	0.005259
regulation of muscle contraction	6937	10	0.796935	7.97	0.260324	0.162305	0.191181	0.014095
acetylglucosaminyltransferase activity	8375	10	0.793289	7.93	0.159867	0.119958	0.208003	0.010274
cell fate specification	1708	15	0.792887	11.89	0.221068	0.126125	0.207549	0.000544
insulin-like growth factor binding	5520	15	0.778627	11.68	0.034553	0.055086	0.281494	5.3e-05
anterior/posterior axis specification	9948	13	0.758912	9.87	0.256098	0.180337	0.224155	0.003918
positive regulation of vasodilation	45909	17	0.755395	12.84	0.123857	0.118581	0.227428	1e-05
protein serine/threonine phosphatase activity	4722	12	0.749749	9	0.227784	0.157536	0.222024	0.008747
cytoplasmic part	44444	16	0.736225	11.78	0.133266	0.082228	0.312716	0.00082
gastrulation with mouth forming second	1702	16	0.734372	11.75	0.143901	0.103557	0.238445	0.000874
diacylglycerol kinase activity	4143	12	0.729436	8.75	0.173894	0.140835	0.211621	0.007938
long-chain fatty acid metabolic process	1676	15	0.723904	10.86	0.143925	0.144867	0.22245	0.000315
negative regulation of fibroblast proliferation	48147	11	0.72247	7.95	0.111946	0.130042	0.222317	0.001746
long-chain fatty acid-CoA ligase activity	4467	12	0.714897	8.58	0.146096	0.160345	0.214661	0.002985
glycogen metabolic process	5977	18	0.710899	12.8	0.095058	0.089992	0.298708	1e-06
leukocyte chemotaxis	30595	15	0.710423	10.66	0.119807	0.093663	0.179627	0.000789
embryonic organ development	48568	11	0.709789	7.81	0.294741	0.167004	0.245009	0.003535
cellular amino acid biosynthetic process	8652	11	0.702181	7.72	0.185963	0.163924	0.233478	0.000967
organ development	48513	10	0.69814	6.98	0.124799	0.116781	0.235367	0.000392
positive regulation of JAK-STAT cascade	46427	10	0.695514	6.96	0.113047	0.124676	0.19648	0.003
regulation of angiogenesis	45765	11	0.695259	7.65	0.104442	0.09024	0.229656	0.00191
blood coagulation	7596	39	0.691118	26.95	0.095433	0.070827	0.34408	0
condensed nuclear chromosome	794	13	0.687431	8.94	0.258683	0.196444	0.173463	0.007397
positive regulation of endothelial cell migration	10595	16	0.686181	10.98	0.27015	0.147218	0.262475	0.001743
retinol binding	19841	11	0.683259	7.52	0.146119	0.16294	0.189724	0.001206
negative regulation of protein binding	32091	10	0.680402	6.8	0.088953	0.070542	0.218112	0.004899
eukaryotic cell surface binding	43499	19	0.679015	12.9	0.054115	0.048307	0.363037	3e-06
response to zinc ion	10043	10	0.676905	6.77	0.192685	0.11545	0.293375	0.008583
cell migration involved in gastrulation	42074	10	0.676548	6.77	0.234986	0.09375	0.200538	0.044677
extracellular space	5615	548	0.676136	370.52	0.284437	0.175617	0.200607	4.29e-25
negative regulation of leukocyte apoptotic process	2000107	22	0.675705	14.87	0.28001	0.132871	0.160145	0.00023
regulation of heart rate	2027	10	0.673722	6.74	0.263358	0.190884	0.18582	0.023007
organic anion transport	15711	13	0.673422	8.75	0.169733	0.109242	0.50666	0.034166
ionotropic glutamate receptor binding	35255	10	0.669546	6.7	0.089146	0.089839	0.266102	0.01112
G-protein coupled purinergic nucleotide receptor signaling pathway	35589	10	0.667084	6.67	0.182581	0.179117	0.188218	0.071168
G-protein coupled purinergic nucleotide receptor activity	45028	10	0.667084	6.67	0.182581	0.179117	0.188218	0.071168
cAMP binding	30552	12	0.665473	7.99	0.198051	0.187989	0.203135	0.002807
receptor clustering	43113	12	0.663556	7.96	0.193104	0.156943	0.197245	0.002245
cell proliferation in forebrain	21846	10	0.662541	6.63	0.160955	0.158998	0.203886	0.040886
interleukin-1 receptor binding	5149	10	0.658574	6.59	0.143827	0.143111	0.23208	0.004908
regulation of cell adhesion	30155	18	0.654519	11.78	0.122678	0.107386	0.205417	0.000107
14-3-3 protein binding	71889	10	0.653698	6.54	0.124231	0.102193	0.256494	0.028148
glycoprotein binding	1948	29	0.652372	18.92	0.141135	0.078068	0.248575	6e-06
activation of Rho GTPase activity	32862	12	0.65221	7.83	0.119807	0.077772	0.194116	0.002289
ribosomal small subunit biogenesis	42274	12	0.651953	7.82	0.163792	0.102334	0.295488	0.001774
establishment of T cell polarity	1768	23	0.649989	14.95	0.318949	0.135648	0.155856	0.00013
3',5'-cyclic-nucleotide phosphodiesterase activity	4114	15	0.646897	9.7	0.209476	0.20444	0.203041	0.000624
osteoclast differentiation	30316	17	0.640841	10.89	0.180527	0.106576	0.181613	0.000735
retinal ganglion cell axon guidance	31290	14	0.638905	8.94	0.303147	0.131056	0.203073	0.01096
N-acetyltransferase activity	8080	14	0.635583	8.9	0.185019	0.127592	0.243634	0.005556
cholesterol transporter activity	17127	10	0.633643	6.34	0.065718	0.064398	0.22093	0.004496
cholesterol biosynthetic process	6695	14	0.633017	8.86	0.140774	0.124619	0.189055	0.01079
positive regulation of epithelial to mesenchymal transition	10718	11	0.632128	6.95	0.125172	0.142209	0.174394	0.022786
cochlea development	90102	11	0.631358	6.94	0.159201	0.097505	0.199869	0.003875
positive regulation of cell adhesion mediated by integrin	33630	14	0.630159	8.82	0.214209	0.109454	0.171994	0.009681
lipoprotein metabolic process	42157	14	0.62985	8.82	0.082168	0.040451	0.310752	5.7e-05
extracellular region	5576	1082	0.628465	680	0.293599	0.19415	0.190818	2.17e-42
monosaccharide binding	48029	11	0.624238	6.87	0.125432	0.090278	0.270833	0.007323
ATPase activity, coupled to transmembrane movement of substances	42626	11	0.621561	6.84	0.156141	0.10431	0.271938	0.02366
small molecule binding	36094	19	0.621473	11.81	0.237176	0.207767	0.077116	0.000915
cellular amino acid metabolic process	6520	11	0.612903	6.74	0.100157	0.078264	0.447718	0.001987
T cell activation	42110	21	0.610243	12.82	0.206324	0.104172	0.223132	0.00133
receptor complex	43235	21	0.609276	12.79	0.199564	0.174086	0.190894	0.000112
induction of apoptosis by extracellular signals	8624	11	0.608741	6.7	0.232967	0.237184	0.165982	0.028171
positive regulation of multicellular organism growth	40018	16	0.608502	9.74	0.183521	0.154796	0.221782	0.008537
regulation of cell differentiation	45595	16	0.607091	9.71	0.190965	0.123689	0.189791	0.002213
adenylate cyclase-modulating G-protein coupled receptor signaling pathway	7188	18	0.605296	10.9	0.18131	0.179997	0.202912	0.001742
gonad development	8406	13	0.603666	7.85	0.198897	0.179789	0.18774	0.025711
regulation of synaptic transmission	50804	13	0.59862	7.78	0.191027	0.103774	0.259533	0.012369
vagina development	60068	10	0.596796	5.97	0.197825	0.232198	0.16556	0.039229
gamma-tubulin binding	43015	11	0.594703	6.54	0.181302	0.216384	0.1557	0.034274
acyl-CoA metabolic process	6637	11	0.594244	6.54	0.175346	0.108346	0.309197	0.02089
cofactor binding	48037	10	0.593653	5.94	0.187899	0.141565	0.245527	0.063298
positive regulation of calcium-mediated signaling	50850	15	0.593079	8.9	0.112431	0.146393	0.230648	0.003987
retinyl-palmitate esterase activity	50253	13	0.592048	7.7	0.152759	0.088729	0.485998	0.007301
serotonin receptor activity	4993	10	0.591975	5.92	0.192449	0.154717	0.210831	0.023734
serotonin receptor signaling pathway	7210	10	0.591975	5.92	0.192449	0.154717	0.210831	0.023734
cytoskeletal adaptor activity	8093	13	0.591081	7.68	0.249964	0.23857	0.180271	0.012432
negative regulation of MAP kinase activity	43407	18	0.590848	10.64	0.223794	0.103963	0.192272	0.000752
cytosolic small ribosomal subunit	22627	37	0.590031	21.83	0.239575	0.174843	0.239037	0
gluconeogenesis	6094	13	0.589889	7.67	0.125432	0.081048	0.443662	0.002655
branching involved in mammary gland duct morphogenesis	60444	10	0.589037	5.89	0.145073	0.129939	0.202162	0.03879
release of cytochrome c from mitochondria	1836	10	0.588338	5.88	0.127186	0.189479	0.211467	0.019955
laminin binding	43236	10	0.587748	5.88	0.254048	0.164503	0.182115	0.081061
labyrinthine layer blood vessel development	60716	11	0.584805	6.43	0.104739	0.08206	0.234186	0.018616
regulation of phosphorylation	42325	15	0.583513	8.75	0.15579	0.161315	0.192489	0.002965
positive regulation of cell adhesion	45785	20	0.583498	11.67	0.202837	0.154573	0.177188	0.001269
cellular iron ion homeostasis	6879	18	0.583376	10.5	0.168703	0.10188	0.438919	0.003929
detection of mechanical stimulus involved in sensory perception of pain	50966	10	0.583245	5.83	0.185119	0.118211	0.215291	0.013143
dendrite morphogenesis	48813	15	0.582694	8.74	0.275499	0.220539	0.179104	0.005776
peptidase activity	8233	274	0.581881	159.44	0.296367	0.208251	0.186628	2.78e-11
catalytic activity	3824	358	0.581696	208.25	0.295399	0.196969	0.196609	8.38e-17
cytosol	5829	392	0.581353	227.89	0.301882	0.224175	0.178183	6.11e-15
response to gamma radiation	10332	10	0.579019	5.79	0.213565	0.195673	0.19265	0.076601
sensory perception of light stimulus	50953	10	0.578938	5.79	0.266773	0.228795	0.167427	0.064846
response to bacterium	9617	12	0.576598	6.92	0.230163	0.214303	0.2104	0.074886
retinoic acid binding	1972	10	0.574081	5.74	0.160729	0.11422	0.242911	0.035766
limb morphogenesis	35108	19	0.573192	10.89	0.194652	0.166357	0.19827	0.00038
positive regulation of cell motility	2000147	26	0.572833	14.89	0.225293	0.15301	0.15073	0.000148
positive regulation of blood vessel endothelial cell migration	43536	12	0.57193	6.86	0.188112	0.117408	0.198645	0.042456
core promoter proximal region sequence-specific DNA binding	987	10	0.571578	5.72	0.234271	0.18624	0.205779	0.037967
positive regulation of vasoconstriction	45907	17	0.570683	9.7	0.188027	0.132799	0.218325	0.004146
sensory perception of chemical stimulus	7606	12	0.570296	6.84	0.152411	0.184385	0.18427	0.004455
negative regulation of osteoblast differentiation	45668	33	0.569792	18.8	0.197415	0.173074	0.241427	4e-06
proteolysis	6508	296	0.567354	167.94	0.299422	0.210953	0.184665	4.12e-12
regulation of neuronal synaptic plasticity	48168	14	0.566977	7.94	0.180229	0.126229	0.211114	0.009319
positive regulation of heart rate	10460	10	0.566846	5.67	0.207846	0.194937	0.220236	0.028978
carbohydrate transport	8643	14	0.565676	7.92	0.210374	0.171209	0.188793	0.012181
negative regulation of myeloid cell differentiation	45638	14	0.56322	7.89	0.153577	0.085281	0.230159	0.015069
transcription regulatory region sequence-specific DNA binding	976	35	0.562367	19.68	0.212078	0.162333	0.225872	4e-06
detection of mechanical stimulus involved in sensory perception of sound	50910	10	0.562275	5.62	0.217683	0.173407	0.205285	0.064846
keratinization	31424	19	0.561948	10.68	0.235246	0.22539	0.232943	0.000944
negative regulation of transcription, DNA-dependent	45892	259	0.561825	145.51	0.326724	0.222687	0.167108	0
sequence-specific DNA binding	43565	390	0.560254	218.5	0.307432	0.232068	0.174585	6.11e-14
binding of sperm to zona pellucida	7339	12	0.56018	6.72	0.28423	0.23076	0.178035	0.036357
antigen processing and presentation	19882	23	0.55939	12.87	0.135852	0.117429	0.191183	0.001009
GABA-A receptor activity	4890	10	0.559229	5.59	0.194466	0.215204	0.168008	0.020212
regulation of alternative nuclear mRNA splicing, via spliceosome	381	14	0.558947	7.83	0.175945	0.192827	0.184502	0.004159
lipoprotein transport	42953	10	0.558666	5.59	0.216723	0.160575	0.208877	0.092927
establishment of nucleus localization	40023	48	0.55805	26.79	0.169009	0.143433	0.224272	1e-06
hydrolase activity, hydrolyzing O-glycosyl compounds	4553	16	0.557847	8.93	0.135243	0.136056	0.190196	0.003398
induction of positive chemotaxis	50930	19	0.55687	10.58	0.187348	0.120666	0.194851	0.006103
gamma-aminobutyric acid signaling pathway	7214	10	0.554983	5.55	0.194466	0.228636	0.181056	0.019133
glycine binding	16594	12	0.554974	6.66	0.183682	0.117713	0.265103	0.017474
filopodium assembly	46847	16	0.553604	8.86	0.372199	0.241403	0.162675	0.004079
response to insulin stimulus	32868	18	0.551489	9.93	0.171064	0.181525	0.206521	0.001069
phospholipid transport	15914	12	0.550217	6.6	0.086933	0.078341	0.241418	0.00561
nuclear matrix anchoring at nuclear membrane	90292	47	0.548647	25.79	0.174319	0.149133	0.224847	3e-06
oxidoreductase activity, acting on the CH-CH group of donors	16627	10	0.548112	5.48	0.180041	0.168658	0.179992	0.058705
odontogenesis	42476	12	0.546653	6.56	0.207952	0.170753	0.180604	0.05291
positive regulation of tyrosine phosphorylation of Stat3 protein	42517	12	0.545025	6.54	0.244691	0.104812	0.198419	0.035539
retinol dehydrogenase activity	4745	11	0.544543	5.99	0.192327	0.163729	0.245897	0.028479
cAMP-mediated signaling	19933	12	0.543913	6.53	0.163437	0.127867	0.201396	0.026888
superoxide metabolic process	6801	10	0.541642	5.42	0.22307	0.145991	0.176626	0.047168
cell surface binding	43498	11	0.541387	5.96	0.127853	0.118148	0.291519	0.018359
positive regulation of cell-matrix adhesion	1954	16	0.541206	8.66	0.198988	0.126186	0.161961	0.005179
positive regulation of phosphatidylinositol 3-kinase cascade	14068	22	0.540761	11.9	0.089875	0.117673	0.208631	4.4e-05
very long-chain fatty acid metabolic process	38	11	0.540395	5.94	0.167806	0.187946	0.226153	0.026735
brown fat cell differentiation	50873	22	0.540056	11.88	0.223329	0.143257	0.248446	0.000171
thyroid hormone receptor binding	46966	12	0.538595	6.46	0.225703	0.097013	0.193979	0.046093
ion transport	6811	358	0.538176	192.67	0.341647	0.230859	0.174057	0
chloride channel complex	34707	29	0.53817	15.61	0.159201	0.15155	0.191037	4.7e-05
negative regulation of interleukin-2 production	32703	11	0.537617	5.91	0.275549	0.168467	0.189515	0.048332
cytolysis	19835	18	0.53572	9.64	0.256613	0.139836	0.315767	0.022935
nuclear body	16604	20	0.534907	10.7	0.185846	0.159267	0.215514	0.006841
release of sequestered calcium ion into cytosol	51209	39	0.534424	20.84	0.318949	0.15519	0.165313	1.6e-05
cytoskeletal anchoring at nuclear membrane	90286	48	0.531832	25.53	0.177862	0.153498	0.222197	6e-06
metabolic process	8152	494	0.531561	262.59	0.329256	0.211603	0.190161	3.53e-18
positive chemotaxis	50918	11	0.530781	5.84	0.316132	0.24715	0.211331	0.023087
eating behavior	42755	20	0.530109	10.6	0.202182	0.157131	0.172805	0.001864
oxidoreductase activity	16491	300	0.528987	158.7	0.350396	0.214191	0.210767	0
neuromuscular synaptic transmission	7274	11	0.527775	5.81	0.240342	0.152021	0.214123	0.032812
endochondral ossification	1958	17	0.527378	8.97	0.249984	0.201251	0.188109	0.000316
cell periphery	71944	13	0.525722	6.83	0.212532	0.163102	0.212693	0.037882
Golgi apparatus	5794	522	0.525411	274.26	0.31357	0.229214	0.168463	1.04e-16
cellular protein localization	34613	19	0.524059	9.96	0.213446	0.153213	0.169143	0.010822
response to hydrogen peroxide	42542	15	0.523421	7.85	0.266865	0.202787	0.154556	0.016547
retinoic acid receptor binding	42974	12	0.522252	6.27	0.182745	0.133406	0.231049	0.014197
heparan sulfate proteoglycan binding	43395	11	0.521992	5.74	0.326079	0.147676	0.238871	0.043113
oxidation-reduction process	55114	349	0.521923	182.15	0.346385	0.206986	0.208936	5.73e-11
PcG protein complex	31519	11	0.520145	5.72	0.29904	0.226049	0.177984	0.060179
plasma membrane	5886	1760	0.520076	915.33	0.344686	0.236315	0.170285	1.76e-43
lamin binding	5521	48	0.519633	24.94	0.177862	0.153821	0.221332	6e-06
calcium ion binding	5509	322	0.51824	166.87	0.303491	0.219556	0.16027	1.85e-12
negative regulation of endopeptidase activity	10951	51	0.517526	26.39	0.176097	0.107335	0.265825	2e-06
leukotriene metabolic process	6691	11	0.514211	5.66	0.268078	0.252073	0.216042	0.090313
neuroprotection	43526	25	0.514109	12.85	0.159201	0.151903	0.173818	0.00094
positive regulation of transcription from RNA polymerase II promoter	45944	430	0.513158	220.66	0.335435	0.243258	0.164803	1.92e-12
cell adhesion	7155	314	0.512611	160.96	0.330072	0.22569	0.16561	0
cholesterol homeostasis	42632	30	0.512395	15.37	0.13009	0.091238	0.272975	5e-06
RNA polymerase II core promoter proximal region sequence-specific DNA binding	978	13	0.511555	6.65	0.220902	0.1417	0.195002	0.035441
camera-type eye morphogenesis	48593	13	0.511504	6.65	0.280587	0.132689	0.232867	0.04961
negative regulation of BMP signaling pathway	30514	25	0.510846	12.77	0.194652	0.169261	0.192763	0.000171
cellular response to organic cyclic compound	71407	17	0.510494	8.68	0.277402	0.225303	0.207218	0.009616
SUN-KASH complex	34993	50	0.510398	25.52	0.177862	0.148712	0.218402	5e-06
positive regulation of osteoclast differentiation	45672	13	0.510396	6.64	0.352791	0.254422	0.164661	0.018806
negative regulation of cell adhesion	7162	21	0.509468	10.7	0.232112	0.154593	0.252797	0.005611
response to glucocorticoid stimulus	51384	17	0.508589	8.65	0.187594	0.169286	0.207135	0.008669
bone mineralization	30282	17	0.507237	8.62	0.288003	0.185235	0.196338	0.019789
protein homodimerization activity	42803	297	0.506583	150.46	0.340017	0.218326	0.175098	0
lymph node development	48535	19	0.506225	9.62	0.187348	0.118115	0.183478	0.01448
male germ cell nucleus	1673	11	0.504343	5.55	0.224103	0.164283	0.177567	0.027196
Wnt-activated receptor activity	42813	15	0.503316	7.55	0.197415	0.161702	0.206292	0.052
tumor necrosis factor receptor binding	5164	13	0.503077	6.54	0.258885	0.180374	0.176863	0.026834
heterophilic cell-cell adhesion	7157	13	0.501988	6.53	0.272761	0.211763	0.19757	0.052994
sequence-specific DNA binding transcription factor activity	3700	480	0.501984	240.95	0.327098	0.237297	0.169729	5.68e-14
hydrolase activity	16787	741	0.50109	371.31	0.327747	0.230354	0.177356	2.69e-22
